# Supplementary material for: Decoding the Liver–Blood Partitioning of Neonicotinoid Insecticides: Evidence from Paired Human Liver and Blood Biomonitoring
Source: Toxics. 2026 Mar 10;14(3):237. doi: 10.3390/toxics14030237 (PMC13029847; doi:10.3390/toxics14030237)
Supplement: Supplementary file 1 [file toxics-14-00237-s001.zip]

Archive with 1 entries (1 files):
- toxics-4162514-supplementary.pdf
